# Supplementary material for: PNPLA3 Genotype and Dietary Fat Modify Concentrations of Plasma and Fecal Short Chain Fatty Acids and Plasma Branched-Chain Amino Acids
Source: Nutrients. 2024 Jan 16;16(2):261. doi: 10.3390/nu16020261 (PMC10819939; doi:10.3390/nu16020261)
Supplement: Supplementary file 1 [file nutrients-16-00261-s001.zip]

Archive with 1 entries (1 files):
- nutrients-2723432-supplementary.pdf
